# Supplementary material for: A Comprehensive Computational Investigation into the Conserved Virulent Proteins of Shigella species Unveils Potential Small-Interfering RNA Candidates as a New Therapeutic Strategy against Shigellosis
Source: Molecules. 2022 Mar 17;27(6):1936. doi: 10.3390/molecules27061936 (PMC8950558; doi:10.3390/molecules27061936)
Supplement: Supplementary file 1 [file molecules-27-01936-s001.zip]

Archive with 2 entries (2 files):
- File S1. List of conserved sequences.pdf
- Supplementary Table S1. Component of URA rules used for siRNA designing.pdf
